# Supplementary material for: In vivo AGO-APP for cell-type- and compartment-specific miRNA profiling in the mouse brain
Source: Cell Rep Methods. 2025 Dec 29;6(1):101267. doi: 10.1016/j.crmeth.2025.101267 (PMC12853173; doi:10.1016/j.crmeth.2025.101267)
Supplement: Table S1. miRNA cpm counts of all 12 Ago-APP samples described in this work, related to Figure 2 — Only miRNAs for which the sum of cpm counts of all samples is greater than 100 are shown. [file mmc2.csv]

	T6B ND6 1	T6B ND6 2	T6B ND6 3	T6B nestin 1	T6B nestin 2	T6B nestin 3	PSD95T6B ND6 1	PSD95T6B ND6 2	PSD95T6B ND6 3	PSD95T6B nestin 1	PSD95T6B nestin 2	PSD95T6B nestin 3
let-7a-1-3p	86	53	90	276	264	204	172	112	144	215	184	134
let-7a-5p	6069	3332	4639	12047	11849	12120	6423	4802	7786	10140	8353	7859
let-7b-3p	30	42	40	203	135	135	88	84	117	104	43	85
let-7b-5p	5746	6501	5210	12650	12109	12058	3457	4151	5328	13475	10879	12971
let-7c-2-3p	83	41	70	277	257	253	192	162	170	212	164	128
let-7c-5p	13321	10595	10464	27248	26641	26378	9732	10593	14155	25194	20342	21635
let-7d-3p	116	168	296	759	592	691	508	355	368	367	111	314
let-7d-5p	3679	2273	3069	5972	4959	5288	2837	2825	4270	5982	4475	4872
let-7e-3p	42	37	48	57	46	75	52	50	45	63	35	39
let-7e-5p	2460	1422	1956	2954	2740	2679	2053	1611	2216	3709	2972	3264
let-7f-1-3p	11	5	14	37	45	39	16	48	9	13	11	9
let-7f-2-3p	51	68	60	66	56	118	64	48	126	71	77	58
let-7f-5p	10679	4208	7406	15865	19967	19332	9728	6647	9383	11917	12548	8337
let-7g-3p	87	104	76	54	50	56	76	157	90	37	50	46
let-7g-5p	8619	4972	7204	10962	10724	11983	7887	6531	7948	8397	8870	6196
let-7i-3p	330	269	239	176	178	221	288	492	323	222	278	306
let-7i-5p	6122	6378	7280	7024	7812	8044	5286	5725	5275	5447	5633	4667
let-7j	121	118	126	102	165	129	140	75	215	105	126	70
miR-100-5p	2224	2841	3046	2381	3821	3218	1369	1367	1651	1219	1566	759
miR-101a-3p	11441	13148	13114	7855	9100	10335	8583	7347	7131	7173	9571	5440
miR-101a-5p	47	31	34	19	25	34	48	43	54	34	81	64
miR-101b-3p	2878	3210	3512	2569	2995	2984	2233	2098	2350	2013	2823	1617
miR-101c	54	50	56	22	49	39	40	34	27	27	18	21
miR-103-1-5p	5	4	1	21	1	4	24	14	18	9	5	13
miR-103-2-5p	26	32	28	23	21	15	16	52	54	37	17	15
miR-103-3p	4722	5358	5812	4226	3599	3677	4066	5308	5660	4196	3304	3581
miR-106b-3p	62	134	131	143	187	178	56	46	45	159	98	101
miR-106b-5p	812	711	817	1609	1219	1334	892	693	709	2372	1836	1529
miR-107-3p	1228	1184	1205	1210	1302	1096	1285	1219	1597	1704	1213	1583
miR-107-5p	51	30	29	31	31	51	112	73	99	82	67	74
miR-1193-3p	13	4	16	4	6	2	76	7	0	6	8	12
miR-1197-3p	20	14	21	17	21	9	32	25	0	0	5	9
miR-1198-5p	27	37	46	50	27	13	24	5	18	40	17	25
miR-1224-5p	57	265	113	18	27	4	64	96	126	5	9	9
miR-122-5p	9	14	13	8	4	0	12	7	27	5	5	1
miR-124-3p	229632	284527	217673	214044	205389	218217	201349	232679	191401	282272	304309	375264
miR-124-5p	509	819	617	441	417	382	612	765	628	537	404	556
miR-1249-3p	161	261	293	453	519	210	236	337	368	96	132	210
miR-1251-5p	27	30	32	22	33	32	28	25	63	22	19	19
miR-125a-3p	20	49	41	27	33	17	48	14	45	50	38	65
miR-125a-5p	3750	5514	5799	10910	9041	8488	6619	5690	6477	9470	4681	10249
miR-125b-1-3p	47	66	66	61	71	47	32	32	54	51	17	70
miR-125b-2-3p	303	274	273	76	135	51	212	237	233	61	71	57
miR-125b-5p	23749	36155	36963	35014	29349	28054	38980	37840	38465	35798	19058	28677
miR-1264-3p	46	34	46	16	9	11	40	36	27	1	5	1
miR-126a-3p	1624	1230	1797	1186	850	1002	2037	1861	1677	428	3575	384
miR-126a-5p	641	231	453	657	436	588	628	508	807	161	727	131
miR-127-3p	14690	28242	21112	6805	11534	9301	10648	14782	13034	5364	6746	6892
miR-127-5p	1116	1773	1526	420	702	598	1180	1522	1103	262	445	436
miR-128-1-5p	19	39	33	3	13	2	0	16	9	2	3	4
miR-128-2-5p	5	27	14	3	19	24	12	9	9	15	5	9
miR-128-3p	67208	51917	66393	49741	49924	41619	85531	70915	85945	47872	41573	45870
miR-129-1-3p	775	964	1114	1546	2028	1783	1325	1214	1408	1346	1188	1732
miR-129-2-3p	3830	4487	4824	2815	3458	2847	5366	5877	6315	4403	2986	3207
miR-129-5p	3787	8658	4784	1163	1066	982	1889	2686	2422	2927	2668	2739
miR-1298-3p	29	41	33	2	13	11	0	34	9	4	0	0
miR-1298-5p	66	86	50	5	6	2	56	75	170	7	7	3
miR-1306-5p	4	9	10	31	37	2	4	7	45	17	8	15
miR-130a-3p	728	461	545	840	594	852	652	661	646	1559	1555	1320
miR-130b-3p	32	36	42	69	55	62	40	27	36	75	89	76
miR-130b-5p	5	5	10	37	27	28	32	5	9	28	8	30
miR-132-3p	7180	5462	7360	8274	8049	7390	12193	10597	11706	9009	5579	9630
miR-132-5p	830	1343	1214	674	738	541	1361	1305	1094	915	657	960
miR-133a-3p	31	64	61	23	30	28	52	46	36	12	30	27
miR-134-3p	24	29	28	8	6	0	16	41	18	7	2	4
miR-134-5p	371	767	427	199	186	174	200	412	305	80	216	183
miR-135a-2-3p	16	19	19	36	25	17	28	23	9	26	14	4
miR-135a-5p	1577	786	1131	1641	1357	1808	1605	1039	1247	1911	2074	1570
miR-135b-5p	896	572	488	989	747	1109	828	686	798	1396	1933	1276
miR-136-3p	6708	4279	5440	2218	2623	2435	7127	6210	6342	2040	2206	1901
miR-136-5p	8713	8797	5171	1293	1159	1287	9304	7884	7688	3168	3514	4082
miR-137-3p	9256	4132	6001	1510	1320	1469	10000	7098	6028	1508	2103	858
miR-138-1-3p	111	107	123	86	101	116	204	194	269	86	75	128
miR-138-2-3p	57	52	70	74	74	54	84	71	117	55	51	64
miR-138-5p	5697	8161	5397	3490	2934	2909	4858	6356	6387	4878	5146	7324
miR-139-3p	50	108	90	22	25	15	72	71	108	21	6	28
miR-139-5p	5609	4226	5895	1656	1878	1961	5526	6071	6109	1386	1408	1378
miR-140-3p	1001	1447	1314	920	1432	1111	592	941	834	744	773	650
miR-140-5p	154	98	126	116	107	127	228	148	215	179	230	121
miR-141-3p	7	6	6	3609	2314	3014	28	16	0	2931	2954	1854
miR-141-5p	0	0	0	47	19	58	0	0	0	23	38	15
miR-142a-3p	130	97	107	37	40	56	40	125	63	18	141	21
miR-142a-5p	192	103	179	93	88	99	60	121	63	32	116	18
miR-143-3p	1207	2149	2263	841	839	1231	948	492	332	216	1062	135
miR-143-5p	6	9	6	5	9	6	4	46	9	6	13	0
miR-144-3p	754	512	626	46	42	103	228	257	260	74	330	42
miR-144-5p	21	16	24	2	9	11	28	5	27	4	26	3
miR-145a-3p	10	16	16	24	28	26	24	0	9	7	20	3
miR-145a-5p	284	446	671	564	708	895	552	369	314	179	438	153
miR-146a-5p	109	134	164	183	162	215	140	162	54	64	160	27
miR-146b-5p	242	197	203	137	232	182	200	219	152	114	151	86
miR-148a-3p	512	384	556	155	177	255	384	362	323	65	195	18
miR-148b-3p	420	372	472	368	546	613	456	367	323	173	152	183
miR-148b-5p	14	15	19	10	9	24	8	32	36	7	11	9
miR-149-5p	683	1043	723	901	951	828	956	1153	897	827	811	1209
miR-150-5p	281	307	502	580	476	549	356	369	449	186	395	211
miR-151-3p	179	495	436	316	359	270	248	319	278	82	75	112
miR-151-5p	1394	1112	1625	1300	1484	1221	1501	1426	1911	394	672	592
miR-152-3p	116	75	133	86	108	172	72	55	36	66	169	21
miR-153-3p	7352	2910	3421	1734	1415	1931	6443	4914	4369	2539	3630	2815
miR-153-5p	255	178	246	153	95	133	324	294	404	173	118	134
miR-154-3p	1651	857	1239	1102	843	961	1441	1164	1076	1442	736	684
miR-154-5p	942	1243	1010	290	283	395	820	1207	978	336	321	238
miR-15a-3p	16	12	15	26	25	28	12	18	18	9	14	31
miR-15a-5p	1213	919	959	1091	1032	1158	884	1155	924	1035	1995	1125
miR-15b-3p	5	4	6	24	21	32	0	9	9	28	11	6
miR-15b-5p	167	115	206	608	683	689	152	141	126	672	495	408
miR-16-1-3p	9	31	24	24	25	45	12	27	27	4	22	9
miR-16-2-3p	4	1	3	17	21	21	0	2	9	15	5	13
miR-16-5p	6349	3806	5262	8273	7647	8218	5522	4303	4808	10295	13101	7894
miR-17-3p	31	55	49	88	67	71	20	36	27	93	105	98
miR-17-5p	216	128	179	770	788	914	204	226	224	1276	977	821
miR-181a-1-3p	366	603	592	714	1033	738	336	442	449	803	682	605
miR-181a-2-3p	8	4	7	27	71	19	0	5	0	26	28	18
miR-181a-5p	13112	19776	16745	18254	22206	17384	11429	14896	14236	21667	19314	19191
miR-181b-1-3p	15	15	26	48	37	39	20	9	9	11	22	10
miR-181b-5p	2648	3535	2894	4785	5373	3936	2025	2362	2646	2615	4080	3346
miR-181c-3p	149	261	186	138	169	127	212	223	188	83	148	138
miR-181c-5p	3030	3245	2859	1749	1851	1665	2365	2907	2835	1825	2466	1720
miR-181d-5p	1023	1035	940	616	954	639	560	756	780	379	673	510
miR-182-5p	8	20	8	6049	9830	8529	24	18	36	2986	4471	1562
miR-183-3p	0	0	0	119	64	101	0	0	0	48	38	22
miR-183-5p	8	7	6	4442	9489	8104	20	2	36	1939	2267	870
miR-1839-3p	187	200	215	118	107	109	264	251	197	114	126	94
miR-1839-5p	1203	1387	1347	607	707	757	572	560	583	490	584	289
miR-1843a-3p	68	96	105	37	120	90	72	118	197	60	42	36
miR-1843a-5p	192	255	268	57	65	94	160	159	224	59	69	61
miR-1843b-3p	53	66	69	37	92	60	48	68	36	36	25	18
miR-1843b-5p	187	232	307	59	95	94	296	237	197	55	115	61
miR-184-3p	64	70	67	13	36	9	4	9	27	5	40	6
miR-185-5p	790	1379	1103	331	266	247	964	1166	906	206	383	238
miR-186-3p	27	49	39	9	18	4	68	18	36	6	11	13
miR-186-5p	1258	1315	1601	926	1274	940	1349	1462	1588	267	553	571
miR-187-3p	100	192	174	153	140	107	48	43	81	139	247	97
miR-188-3p	14	14	16	6	24	6	8	5	36	9	8	6
miR-188-5p	29	27	28	53	37	24	12	68	36	47	51	45
miR-18a-5p	52	44	47	188	178	221	80	91	27	256	233	180
miR-190a-3p	31	7	20	19	28	32	16	25	36	9	26	15
miR-190a-5p	334	121	160	230	123	165	212	219	206	158	249	205
miR-191-3p	7	23	19	6	13	13	24	14	18	9	9	12
miR-191-5p	3140	2810	3178	3577	3978	3838	3609	3665	3714	2004	2386	2437
miR-192-5p	211	182	216	166	191	122	212	214	170	63	133	85
miR-193a-3p	24	28	19	51	47	71	16	27	36	85	72	48
miR-193b-3p	112	226	220	43	52	39	160	221	197	31	58	33
miR-194-5p	496	373	441	516	390	403	460	515	565	538	460	372
miR-195a-5p	770	353	460	1080	760	995	700	487	574	2003	2397	1416
miR-1981-3p	14	11	18	7	15	15	20	16	45	11	3	10
miR-1981-5p	89	172	127	32	58	41	80	89	81	29	24	30
miR-1982-3p	4	8	4	8	7	21	4	5	18	12	8	4
miR-1983	666	552	881	456	607	620	1389	1057	1480	857	445	762
miR-199a-3p	40	21	37	90	94	416	64	34	36	50	233	13
miR-199a-5p	8	10	16	21	6	73	32	9	0	15	78	27
miR-199b-3p	21	8	19	46	49	172	24	16	36	26	123	9
miR-199b-5p	7	10	13	10	47	54	20	5	18	21	61	16
miR-19a-3p	72	40	51	177	184	212	132	84	72	186	242	147
miR-19b-3p	697	621	655	1323	1556	1768	976	822	745	2162	2231	1596
miR-1a-3p	235	125	210	113	96	109	316	89	206	66	160	40
miR-200a-3p	155	228	96	19753	15903	17330	168	153	215	11989	13152	7574
miR-200a-5p	0	2	1	57	74	101	0	0	0	31	38	25
miR-200b-3p	74	58	38	10790	7472	9147	48	71	36	4879	5666	2467
miR-200b-5p	2	0	0	205	205	223	0	0	0	89	65	28
miR-200c-3p	2	6	3	1793	1582	1851	36	9	9	1195	1157	693
miR-203-3p	138	142	179	427	413	461	840	262	449	201	193	122
miR-204-3p	11	19	30	29	46	56	48	16	27	31	15	27
miR-204-5p	904	1023	1335	3463	3384	3567	1489	1508	1417	4251	2715	3062
miR-205-5p	11	26	27	39	24	124	152	68	45	20	25	9
miR-20a-3p	6	1	7	29	33	58	16	11	0	61	33	27
miR-20a-5p	143	71	116	787	935	830	224	128	135	1277	908	695
miR-210-3p	68	136	100	18	12	58	48	68	54	6	35	9
miR-211-5p	7	4	7	15	37	17	12	14	27	15	14	18
miR-212-3p	1299	1003	1223	874	898	708	2041	1829	2099	511	577	1122
miR-212-5p	173	301	320	234	108	114	336	360	314	109	72	131
miR-218-1-3p	23	35	25	8	0	2	0	14	18	0	1	1
miR-218-2-3p	41	57	51	14	7	13	20	62	54	23	15	24
miR-218-5p	11382	6133	7465	1555	1986	1738	8587	9641	7517	1840	2798	1735
miR-219a-2-3p	298	404	507	299	641	592	92	157	135	254	156	71
miR-219a-5p	5731	4191	4988	3522	4992	6008	2185	3893	2422	2824	2167	1928
miR-21a-5p	3188	2218	3155	2891	3219	3546	2841	2403	2574	1184	2243	1016
miR-221-3p	6897	6990	6735	1621	1811	1493	4586	4715	4324	1994	1682	1782
miR-221-5p	31	23	36	15	15	6	28	25	90	6	5	10
miR-222-3p	4520	3948	3869	1332	1440	1188	4406	4968	4548	1307	954	1485
miR-222-5p	13	12	19	12	10	24	12	16	45	5	0	3
miR-223-3p	6	8	22	50	46	139	44	9	27	18	61	22
miR-22-3p	9293	14901	13330	3385	2476	2205	9724	9401	9284	1250	2589	1877
miR-224-5p	0	0	1	22	37	24	0	0	0	7	11	1
miR-22-5p	354	254	385	102	132	112	396	364	520	48	102	61
miR-23a-3p	4502	3307	4740	2219	2140	2068	4566	3768	4378	1324	1724	913
miR-23b-3p	8670	5865	7827	3649	3804	3447	7999	8009	10128	2004	2452	2258
miR-24-1-5p	97	112	90	45	30	34	124	109	81	33	30	37
miR-24-2-5p	259	407	348	111	116	92	172	383	440	70	97	61
miR-24-3p	5188	4801	4805	2544	1934	2237	6455	5800	6548	2739	3304	2778
miR-25-3p	244	294	374	814	1106	764	264	205	251	639	665	500
miR-26a-2-3p	6	4	9	3	3	9	0	23	27	9	6	9
miR-26a-5p	37473	19929	30245	36725	31951	33532	29540	25769	30894	43267	42759	37842
miR-26b-5p	1534	514	959	2447	1934	2439	1064	790	1094	1390	1928	1119
miR-27a-3p	1924	1103	1639	1083	996	1253	2561	1977	2099	1194	974	977
miR-27b-3p	6207	5874	7602	2670	2688	2769	5994	5761	7105	1667	1807	1480
miR-27b-5p	30	51	33	17	21	11	16	27	54	4	3	4
miR-28a-3p	18	21	24	16	31	17	8	9	18	10	5	4
miR-28a-5p	57	43	65	57	56	47	32	25	54	22	43	10
miR-296-3p	11	30	16	96	99	58	0	5	27	175	67	208
miR-296-5p	60	69	97	237	276	202	112	100	81	248	89	280
miR-298-3p	10	15	10	13	6	2	36	30	9	17	8	4
miR-298-5p	103	214	249	183	304	320	136	282	269	211	130	357
miR-299a-3p	42	47	54	44	21	21	0	50	36	9	19	12
miR-299a-5p	87	40	78	56	28	32	132	57	45	17	19	27
miR-29a-3p	27651	20516	26666	20321	18839	18268	35514	32942	33684	21964	16310	20282
miR-29a-5p	294	427	272	175	135	157	492	524	556	293	342	238
miR-29b-1-5p	8	9	7	18	15	2	20	7	9	11	8	9
miR-29b-2-5p	40	53	51	9	10	2	20	30	9	5	20	6
miR-29b-3p	25620	17284	15604	5120	4529	6365	22405	20131	17115	9671	13767	9664
miR-29c-3p	10501	6448	7656	3295	2614	3125	11853	10440	9464	2474	3680	3283
miR-29c-5p	242	288	263	173	123	127	244	390	305	107	132	122
miR-300-3p	5467	5630	5399	2645	2652	2512	4950	5524	5275	1000	1447	2529
miR-300-5p	438	422	338	83	46	84	336	355	215	20	88	46
miR-301a-3p	709	336	409	687	617	719	848	583	727	1299	1191	824
miR-301a-5p	7	7	4	8	10	24	8	2	9	17	13	6
miR-301b-3p	27	21	23	11	27	41	12	5	0	36	45	30
miR-3059-5p	115	98	99	123	151	101	144	219	179	44	104	126
miR-3068-3p	125	159	165	54	52	84	100	123	117	58	69	25
miR-3068-5p	377	417	317	94	86	122	208	314	135	91	221	103
miR-3072-3p	22	29	22	24	13	13	16	21	27	0	7	21
miR-3084-3p	8	11	6	3	3	4	20	11	27	5	18	4
miR-3085-3p	25	34	35	79	50	64	36	71	27	110	45	103
miR-3099-3p	69	160	125	159	180	161	88	114	99	147	143	211
miR-30a-3p	942	987	1080	879	1579	1270	476	574	978	732	706	408
miR-30a-5p	8284	7752	8207	7134	7421	6474	7639	7953	8845	5672	6787	5632
miR-30b-3p	10	15	12	16	13	24	4	7	0	6	5	7
miR-30b-5p	5861	3819	5281	11498	10037	10174	9448	8228	9087	8720	7622	7659
miR-30c-2-3p	26	57	32	25	34	28	16	16	27	21	18	6
miR-30c-5p	14833	8211	11462	28781	26034	24047	19540	17675	20237	19988	20152	17281
miR-30d-3p	40	45	36	25	0	45	8	21	0	32	36	28
miR-30d-5p	5950	5771	6545	8032	6895	6937	5746	6470	6979	6368	5826	7275
miR-30e-3p	958	773	995	1159	2023	1628	640	720	960	602	833	574
miR-30e-5p	8915	6190	6912	10504	7727	8988	9340	8160	8585	7132	9966	8575
miR-3102-3p	111	117	117	203	218	245	272	289	224	211	151	278
miR-3102-3p.2-3p	3	14	9	19	6	11	16	5	45	16	8	25
miR-3106-5p	49	42	37	6	13	17	128	82	45	6	2	4
miR-31-3p	93	57	68	19	19	24	132	103	144	9	33	1
miR-31-5p	300	316	283	66	50	79	372	492	413	36	72	24
miR-320-3p	309	766	569	1288	1049	1032	176	282	314	1600	784	1474
miR-322-3p	51	60	116	42	47	24	20	18	36	34	24	9
miR-322-5p	217	108	208	54	82	84	76	87	170	85	143	30
miR-323-3p	1255	687	1176	999	1027	813	1377	1321	1624	626	588	661
miR-324-3p	148	270	222	134	203	131	168	228	215	201	173	382
miR-324-5p	262	246	288	158	223	165	368	547	484	230	206	324
miR-325-3p	89	63	88	191	236	225	116	159	72	113	156	132
miR-325-5p	47	39	47	70	33	69	60	91	90	17	35	22
miR-32-5p	123	41	50	84	68	118	92	62	72	74	100	49
miR-326-3p	520	754	703	177	242	219	708	845	852	250	201	281
miR-328-3p	310	806	991	915	902	920	984	1039	951	998	281	1116
miR-329-3p	1028	681	1075	363	494	429	1597	1524	1363	452	386	434
miR-329-5p	195	308	337	60	92	56	248	269	305	67	65	103
miR-330-3p	396	658	675	169	194	191	436	604	879	208	105	214
miR-330-5p	555	986	842	256	270	266	444	626	637	276	163	269
miR-331-3p	173	283	303	471	468	526	556	440	789	416	214	588
miR-331-5p	13	8	5	10	6	6	20	14	9	6	10	12
miR-33-3p	100	39	69	50	46	56	56	50	72	63	82	33
miR-335-3p	452	205	277	105	71	109	556	312	332	102	121	82
miR-335-5p	1591	734	1103	747	505	753	2161	1292	1866	604	569	387
miR-33-5p	3365	5060	3461	1632	1146	1326	5482	6087	6216	2420	2122	2499
miR-337-3p	637	393	534	373	401	330	892	936	843	206	229	272
miR-337-5p	150	177	237	64	50	60	208	155	197	37	69	55
miR-338-3p	2858	3407	3030	1316	1504	1903	2341	2080	2440	663	1541	1046
miR-338-5p	172	120	215	184	148	285	160	169	152	63	99	61
miR-339-3p	11	13	19	11	4	15	16	11	27	1	11	4
miR-339-5p	212	363	347	346	255	315	352	308	296	180	110	260
miR-340-3p	99	47	95	171	153	137	156	80	224	123	90	116
miR-340-5p	1147	690	1184	1292	1441	1686	1481	1100	1220	841	921	652
miR-341-3p	1867	2192	1972	524	1187	1040	1092	1852	1704	216	404	522
miR-342-3p	2211	1844	2624	4152	3926	3488	3165	3426	3848	512	1694	2328
miR-342-5p	38	69	33	45	71	32	4	25	45	0	17	18
miR-344-3p	244	303	292	349	473	438	316	285	179	541	472	531
miR-344b-3p	25	13	22	0	6	0	40	18	36	2	6	1
miR-344c-3p	58	52	36	27	21	32	28	50	36	70	67	51
miR-344d-3p	79	47	69	11	12	11	52	64	81	21	7	10
miR-344f-3p	10	15	21	7	16	2	40	7	9	20	11	15
miR-345-3p	32	52	56	58	52	101	24	52	99	42	61	67
miR-345-5p	269	282	260	324	502	489	448	579	449	580	366	683
miR-346-5p	70	92	92	68	52	28	64	93	72	17	40	39
miR-3475-3p	48	56	56	39	12	6	60	52	45	16	22	16
miR-34a-3p	31	31	31	5	1	13	36	64	81	1	2	16
miR-34a-5p	360	448	392	54	42	28	244	649	646	58	101	54
miR-34b-3p	21	11	15	21	7	21	20	25	45	11	8	10
miR-34b-5p	16	14	16	7	6	0	20	11	45	10	1	3
miR-34c-5p	51	70	85	18	16	26	28	84	144	17	31	9
miR-350-3p	573	247	418	715	791	826	552	597	592	325	676	561
miR-350-5p	17	17	15	12	30	15	16	16	9	2	14	13
miR-351-5p	5	14	18	7	19	4	20	5	27	7	7	7
miR-3535	0	0	5	3	0	0	8	23	0	0	107	0
miR-361-3p	94	105	128	118	148	105	112	68	90	65	53	65
miR-361-5p	1210	730	989	1742	1349	1274	936	811	807	1347	1190	1299
miR-362-3p	386	266	350	392	416	483	356	408	305	333	296	311
miR-362-5p	112	187	151	157	107	137	148	105	152	129	113	106
miR-365-3p	187	145	188	160	181	206	280	155	179	91	105	58
miR-369-3p	4972	2440	4454	3976	3273	3947	5134	3611	4180	1851	2293	1836
miR-369-5p	1012	730	865	523	557	568	1429	1084	1498	329	477	443
miR-370-3p	105	333	346	127	102	148	160	251	260	127	64	204
miR-370-5p	111	133	197	33	10	30	164	185	206	37	22	34
miR-374b-3p	11	0	14	2	16	17	20	9	9	15	11	4
miR-374b-5p	443	158	273	665	352	453	492	221	278	995	647	558
miR-375-3p	27	47	27	79	64	79	20	11	9	63	56	27
miR-376a-3p	18322	23481	16722	4794	5186	6463	16203	18598	13895	6292	6069	5856
miR-376a-5p	319	246	243	121	168	187	336	207	269	118	149	101
miR-376b-3p	7470	4483	5789	4640	3742	4185	7099	5454	5472	5724	3303	3527
miR-376b-5p	584	349	441	261	237	221	752	585	718	286	340	192
miR-376c-3p	739	338	519	239	208	264	1032	818	798	278	212	170
miR-376c-5p	17	11	12	8	9	13	36	34	27	11	11	15
miR-377-3p	1631	958	1230	354	267	348	1853	1426	1085	454	384	335
miR-377-5p	20	28	21	1	1	11	4	11	0	2	3	3
miR-378a-3p	967	2210	1465	1012	1299	1165	768	1014	745	299	794	528
miR-378a-5p	21	48	43	51	18	15	28	39	90	16	11	19
miR-378c	80	231	142	61	85	77	32	66	117	18	40	34
miR-378d	11	28	20	18	28	4	4	5	0	2	9	4
miR-379-3p	610	266	488	304	252	272	536	319	691	201	199	174
miR-379-5p	1532	1789	1565	273	453	543	1148	1130	1184	265	677	260
miR-380-3p	1019	584	829	413	564	440	1289	993	1005	257	321	257
miR-380-5p	165	190	185	27	70	17	144	96	108	20	44	13
miR-381-3p	2032	2313	2544	1104	1297	1154	1973	2497	2243	922	804	995
miR-381-5p	47	39	51	64	52	47	44	52	45	49	9	30
miR-382-3p	767	357	637	487	735	618	812	472	789	219	308	179
miR-382-5p	2216	4789	3345	867	934	903	1321	1909	2018	293	743	497
miR-383-3p	16	24	19	8	1	9	20	25	45	2	2	3
miR-383-5p	525	1037	990	139	224	176	508	544	780	42	63	60
miR-384-3p	1631	1094	1607	2244	1808	1856	1657	1387	1301	1672	1923	1459
miR-384-5p	780	290	496	1042	898	929	912	759	978	854	909	726
miR-3963	3	2	4	28	19	17	16	23	18	13	14	3
miR-3968	6	6	5	28	25	26	8	25	0	21	14	7
miR-409-3p	492	719	603	366	386	298	588	681	565	142	181	225
miR-409-5p	383	408	453	120	218	144	460	506	440	74	115	137
miR-410-3p	1922	1494	2156	1448	987	1216	2201	1522	1812	794	822	771
miR-411-3p	1043	525	815	547	413	438	1236	761	1256	238	276	242
miR-411-5p	2976	2205	2629	895	813	727	2429	2137	2243	413	682	570
miR-412-3p	15	17	18	21	12	6	36	50	45	12	9	13
miR-412-5p	111	124	145	46	49	26	160	148	108	15	26	19
miR-421-3p	130	69	97	99	101	41	92	134	81	45	60	61
miR-423-3p	49	70	91	112	197	66	68	137	152	75	72	121
miR-423-5p	27	36	28	53	68	49	24	41	9	29	49	42
miR-425-3p	54	83	81	41	25	54	52	64	63	16	15	21
miR-425-5p	900	976	1077	685	772	654	812	907	816	492	495	440
miR-429-3p	67	70	27	9313	7352	8896	60	59	90	6017	4575	2355
miR-431-3p	82	103	110	20	46	75	92	84	152	37	19	52
miR-431-5p	397	427	271	214	134	161	372	323	296	523	375	348
miR-433-3p	726	692	904	290	304	322	764	827	1067	470	304	451
miR-433-5p	66	34	65	55	50	43	84	89	90	42	44	42
miR-434-3p	8260	8977	10122	6605	6238	5933	12189	13869	12487	5573	3432	4444
miR-434-5p	1855	2404	2154	685	699	665	1969	2843	3032	483	704	827
miR-448-3p	57	49	46	1	3	17	52	36	36	0	2	3
miR-448-5p	25	31	36	1	3	21	20	39	54	2	2	1
miR-450a-5p	21	13	33	19	15	15	4	30	27	15	18	0
miR-451a	6039	7804	9137	652	807	1154	2397	2299	2664	976	3498	315
miR-455-3p	8	6	22	99	77	109	40	2	0	26	22	27
miR-455-5p	8	8	11	30	19	15	4	7	0	15	36	1
miR-467a-3p	41	14	27	17	33	19	60	23	54	5	22	12
miR-467a-5p	97	71	80	31	24	56	136	121	99	15	33	15
miR-467e-5p	42	28	39	15	10	19	40	14	36	11	16	3
miR-484	209	243	329	1013	956	744	404	503	386	1724	839	1824
miR-485-3p	298	262	346	784	711	605	684	497	520	756	345	592
miR-485-5p	92	151	164	37	18	49	80	93	108	32	34	43
miR-486a-5p	79	157	152	104	123	82	40	89	108	113	83	104
miR-486b-5p	96	162	191	120	138	88	32	112	72	97	88	86
miR-487b-3p	3245	2264	3326	2507	2792	2353	3649	3823	4494	2034	1718	2054
miR-488-3p	794	1128	866	457	560	551	800	841	816	381	580	464
miR-490-3p	222	521	346	199	318	330	256	292	341	178	251	332
miR-490-5p	46	94	57	142	110	150	56	89	45	167	142	345
miR-491-3p	20	9	20	7	1	2	16	46	36	1	6	3
miR-491-5p	93	154	82	6	25	21	28	128	54	2	30	15
miR-493-5p	24	10	28	17	1	51	32	7	18	7	7	9
miR-494-3p	47	21	31	19	24	28	76	55	36	25	24	22
miR-495-3p	4274	2143	2990	3710	2416	2699	4910	3371	3131	4370	2755	2828
miR-495-5p	11	8	19	10	16	9	60	21	9	2	1	4
miR-496a-3p	768	446	672	223	194	221	888	816	852	241	189	125
miR-497a-3p	39	31	15	21	42	41	40	62	45	124	99	119
miR-497a-5p	500	404	425	682	537	571	456	718	592	1401	1149	1102
miR-499-5p	46	35	29	7	13	0	28	32	9	20	13	4
miR-500-3p	277	435	405	347	346	326	292	319	368	422	318	393
miR-501-3p	85	140	132	81	92	60	48	150	54	61	72	73
miR-501-5p	20	41	37	17	19	17	24	27	27	29	24	39
miR-503-5p	9	6	12	4	13	6	24	23	27	11	6	4
miR-504-5p	4	5	5	31	7	11	16	9	9	10	7	21
miR-505-3p	22	25	43	23	19	13	28	27	27	20	18	30
miR-505-5p	3	2	12	5	12	28	28	0	9	6	8	10
miR-5099	0	1	2	19	6	17	24	11	0	6	76	1
miR-5100	23	22	16	356	251	215	116	125	135	159	94	52
miR-532-3p	63	78	81	102	153	129	140	157	170	150	60	195
miR-532-5p	160	177	222	193	288	193	104	132	161	208	177	134
miR-539-3p	30	9	15	17	18	30	40	11	36	18	16	24
miR-539-5p	100	101	70	87	70	97	100	87	72	53	57	61
miR-540-3p	45	89	69	12	19	9	32	52	36	11	8	30
miR-540-5p	637	684	655	198	160	189	556	722	556	190	155	220
miR-541-3p	22	9	13	2	1	2	20	25	9	15	16	10
miR-541-5p	2329	4008	3570	945	1750	1319	1717	2196	2350	612	540	522
miR-543-3p	1453	972	1216	1682	1542	1384	1449	1344	1229	1535	921	1440
miR-543-5p	59	74	48	21	25	28	36	71	63	17	16	19
miR-544-3p	262	131	133	67	65	41	216	194	170	89	119	92
miR-544-5p	175	105	96	54	42	34	168	146	161	18	55	36
miR-551b-3p	729	571	538	395	306	427	1545	1640	1633	208	283	333
miR-574-3p	15	16	35	32	28	26	24	14	27	27	7	19
miR-582-3p	109	119	121	20	36	28	172	93	54	10	28	10
miR-582-5p	718	433	496	123	142	178	572	560	466	99	198	71
miR-592-3p	26	24	27	41	30	32	40	14	27	23	31	54
miR-592-5p	132	102	107	210	122	199	140	185	152	113	309	192
miR-598-3p	1259	908	1051	317	629	523	900	995	1256	251	197	135
miR-6236	3	6	4	1	12	6	24	75	18	4	6	6
miR-6418-3p	6	12	4	17	6	19	0	7	36	5	5	10
miR-652-3p	245	386	434	223	248	234	284	472	269	276	201	234
miR-6540-3p	12	22	18	8	30	24	28	27	9	0	3	0
miR-6540-5p	63	47	77	24	42	32	48	46	54	12	9	7
miR-664-3p	238	98	174	142	126	169	428	257	314	188	96	125
miR-664-5p	23	65	46	8	18	11	4	23	18	1	6	10
miR-665-3p	139	170	182	107	119	75	256	451	161	131	84	242
miR-665-5p	11	13	8	9	6	11	12	16	18	13	8	7
miR-666-3p	423	814	763	136	163	137	500	925	852	78	127	147
miR-666-5p	60	122	103	21	16	32	92	91	126	11	18	18
miR-667-3p	160	176	226	229	157	245	520	661	520	206	67	287
miR-668-3p	136	157	156	111	142	116	256	251	251	45	50	64
miR-669a-3p	49	25	41	33	43	9	72	71	36	27	24	24
miR-669a-5p	9	4	7	10	1	17	12	5	27	7	14	1
miR-669c-5p	55	29	40	6	6	13	36	39	18	18	17	12
miR-669d-5p	14	10	6	9	3	15	12	16	36	1	8	4
miR-670-3p	14	10	8	12	13	21	28	16	27	23	55	37
miR-670-5p	5	8	11	13	10	6	28	5	27	15	23	24
miR-671-3p	9	21	30	27	30	17	32	32	9	20	6	15
miR-671-5p	40	69	53	43	12	4	52	64	36	33	64	85
miR-672-3p	19	13	20	35	22	24	32	23	18	18	16	4
miR-672-5p	84	160	111	135	89	101	92	55	54	96	121	129
miR-673-5p	62	80	79	9	16	15	112	75	108	31	24	31
miR-674-3p	189	186	225	217	125	159	260	282	233	168	176	208
miR-674-5p	395	1070	685	587	332	401	536	674	843	512	340	550
miR-676-3p	127	301	305	205	315	356	140	216	179	125	89	134
miR-676-5p	29	21	30	41	37	69	12	32	27	22	16	27
miR-6944-3p	19	14	16	26	13	19	28	27	27	26	17	27
miR-700-3p	24	45	45	42	37	36	36	32	9	22	25	57
miR-700-5p	45	74	79	100	95	109	88	71	54	55	72	74
miR-702-3p	17	14	27	33	28	15	8	5	27	36	13	25
miR-7047-3p	5	8	12	8	18	0	0	39	0	16	3	21
miR-708-3p	425	781	611	220	312	266	384	451	457	131	222	153
miR-708-5p	1759	2261	1678	1006	726	858	1168	1349	1453	1016	1426	1043
miR-7224-3p	7	20	15	5	16	11	0	32	27	5	6	21
miR-744-3p	15	11	7	6	0	17	28	5	0	0	16	12
miR-744-5p	565	895	696	177	229	174	396	626	520	124	166	284
miR-758-3p	69	61	53	29	21	9	80	80	72	33	27	27
miR-760-3p	38	97	69	19	61	19	36	36	18	39	24	58
miR-764-3p	11	14	12	0	13	0	8	21	54	0	1	0
miR-7689-3p	49	69	56	6	4	9	92	43	72	13	13	13
miR-770-3p	106	249	210	25	31	34	44	112	117	18	31	34
miR-770-5p	356	340	389	79	111	114	272	497	305	105	77	128
miR-7a-1-3p	361	167	299	384	367	290	316	524	457	314	307	326
miR-7a-2-3p	92	25	92	100	110	120	84	84	99	112	88	147
miR-7a-5p	1260	663	879	850	944	1053	1172	1164	1032	774	1241	906
miR-7b-3p	11	6	7	4	9	21	20	25	0	4	7	4
miR-7b-5p	890	619	633	468	453	446	724	579	502	505	653	345
miR-802-5p	12	4	6	1	0	13	28	18	18	1	3	0
miR-8114	4	2	7	24	12	15	4	11	18	25	3	18
miR-872-3p	116	116	153	172	144	199	172	171	126	141	146	101
miR-872-5p	317	278	286	270	199	268	240	264	251	261	292	162
miR-873a-3p	49	166	108	8	12	4	48	134	135	4	6	4
miR-873a-5p	923	1498	1115	78	101	88	820	1203	933	40	65	55
miR-874-3p	119	216	176	130	111	120	200	205	224	87	83	183
miR-874-5p	13	12	11	10	1	0	16	23	18	5	7	3
miR-877-3p	17	45	25	32	43	58	24	55	27	85	36	54
miR-877-5p	20	37	20	20	18	11	8	11	18	45	45	39
miR-879-3p	19	24	22	9	3	11	32	36	36	10	11	6
miR-879-5p	127	120	124	44	21	2	288	187	179	31	41	31
miR-92a-3p	47	31	54	363	473	238	20	68	36	206	183	167
miR-92b-3p	146	133	203	1623	1553	1399	192	248	359	1390	348	751
miR-93-3p	22	41	42	76	91	71	16	39	9	82	39	76
miR-935	39	31	48	54	71	45	80	46	63	48	31	33
miR-93-5p	652	773	953	1027	1254	967	608	588	583	2656	1447	1586
miR-9-3p	10443	8697	12527	34796	23055	28828	20492	15967	20784	31858	25898	22641
miR-9-5p	73913	74653	89616	110597	134610	129326	71125	70760	72615	107200	117293	86330
miR-96-5p	3	4	2	2400	2059	2928	0	16	9	2135	2901	1269
miR-98-3p	20	7	22	42	28	58	40	16	9	47	22	18
miR-98-5p	602	295	510	439	414	504	432	465	440	528	490	299
miR-99a-3p	33	45	33	25	43	56	80	50	81	17	11	18
miR-99a-5p	13655	16003	15973	8686	13004	10419	9600	13119	12128	5535	5616	3193
miR-99b-3p	52	116	92	100	82	82	68	84	72	82	45	86
miR-99b-5p	2665	3167	3612	4155	5826	4520	2701	2925	3095	3393	2502	3023
